# Supplementary material for: On the mechanistic nature of epistasis in a canonical cis-regulatory element
Source: eLife. 2017 May 18;6:e25192. doi: 10.7554/eLife.25192 (PMC5481185; doi:10.7554/eLife.25192)
Supplement: Table 1—source data 1. — DOI: http://dx.doi.org/10.7554/eLife.25192.012 [file elife-25192-table1-data1.tex]

%% LyX 2.2.2 created this file.  For more info, see http://www.lyx.org/.
%% Do not edit unless you really know what you are doing.
\documentclass[english]{article}
\usepackage[latin9]{inputenc}
\usepackage[paperwidth=37cm,paperheight=14cm]{geometry}
\geometry{verbose,tmargin=1.5cm,bmargin=1.5cm,lmargin=1.5cm,rmargin=1.5cm}
\pagestyle{empty}
\setlength{\parindent}{0bp}
\usepackage{array}
\usepackage{rotating}
\usepackage{multirow}
\usepackage{amsmath}
\usepackage{setspace}
\onehalfspacing

\makeatletter

%%%%%%%%%%%%%%%%%%%%%%%%%%%%%% LyX specific LaTeX commands.
%% Because html converters don't know tabularnewline
\providecommand{\tabularnewline}{\\}

%%%%%%%%%%%%%%%%%%%%%%%%%%%%%% User specified LaTeX commands.
\usepackage{longtable}
\usepackage{pdflscape}

\makeatother

\usepackage{babel}
\begin{document}
\textbf{Extended Table 5. General conditions for the sign of epistasis
in two environments. }Conditions for positive epistasis on gene expression
where $A=[R]e^{-E_{R}}$, $B=[P]e^{-E_{P}}$, $A^{\star}=\frac{p_{1}+p_{2}-p_{1}p_{2}-1}{\left(p_{1}-r_{1}\right)\left(p_{2}-r_{2}\right)}$
and $B^{\star}=\frac{A\left(r_{1}+r_{2}-r_{1}r_{2}-1\right)}{1-p_{1}-p_{2}+p_{1}p_{2}+A\left(p_{1}p_{2}-p_{2}r_{1}-p_{1}r_{2}+r_{1}r_{2}\right)}$.
A $+$ mutation means that it improves the binding of that protein
to the binding site, a $-$ mutation decreases the binding affinity.
$r_{1}$, $p_{1}$ are the effects ($r_{i},p_{i}=e^{-\epsilon}$)
of mutation $1$ on the repressor and the polymerase, respectively. 

\begin{tabular}{|c|c|c|c|c|c|c|}
\hline 
\multirow{1}{*}{$\epsilon>1$} & \multicolumn{6}{c|}{Mutation 1}\tabularnewline
\hline 
\hline 
\multirow{6}{*}{\begin{turn}{90}
Mutation 2
\end{turn}} &  &  & $r_{1}p_{1}$ & $r_{1}p_{1}$ & $r_{1}p_{1}$ & $r_{1}p_{1}$\tabularnewline
\cline{2-7} 
 &  &  & $--$ & $-+$ & $+-$ & $++$\tabularnewline
\cline{2-7} 
 & $r_{2}p_{2}$ & $--$ & $\begin{cases}
\begin{cases}
\textrm{False} & r_{1}>p_{1}\\
A>A^{\star}\wedge B>B^{\star} & r_{1}<p_{1}
\end{cases} & r_{2}>p_{2}\\
\begin{cases}
A>A^{\star}\wedge B>B^{\star} & r_{1}>p_{1}\\
\textrm{\textrm{False}} & r_{1}<p_{1}
\end{cases} & r_{2}<p_{2}
\end{cases}$ &  &  & \tabularnewline
\cline{2-7} 
 & $r_{2}p_{2}$ & $-+$ & $\begin{cases}
A>0\wedge B>B^{\star} & r_{2}>p_{2}\\
A<A^{\star}\wedge B>B^{\star} & r_{2}<p_{2}
\end{cases}$ & False &  & \tabularnewline
\cline{2-7} 
 & $r_{2}p_{2}$ & $+-$ & $\begin{cases}
A>0\wedge B<B^{\star} & r_{2}>p_{2}\\
\left(A<A^{\star}\wedge B<B^{\star}\right)\vee\left(A>A^{\star}\wedge B>0\right) & r_{2}<p_{2}
\end{cases}$ & True & False & \tabularnewline
\cline{2-7} 
 & $r_{2}p_{2}$ & $++$ & $\begin{cases}
\begin{cases}
\left(A<A^{\star}\wedge B>0\right)\vee\left(A>A^{\star}\wedge B<B^{\star}\right) & r_{1}>p_{1}\\
A>0\wedge B>0 & r_{1}<p_{1}
\end{cases} & r_{2}>p_{2}\\
\begin{cases}
A>0\wedge B>0 & r_{1}>p_{1}\\
\left(A<A^{\star}\wedge B>0\right)\vee\left(A>A^{\star}\wedge B<B^{\star}\right) & r_{1}<p_{1}
\end{cases} & r_{2}<p_{2}
\end{cases}$ & $\begin{cases}
\left(A>A^{\star}\wedge B<B^{\star}\right)\vee\left(A>A^{\star}\wedge B>0\right) & r_{2}>p_{2}\\
A>0\wedge B<B^{\star} & r_{2}<p_{2}
\end{cases}$ & $\begin{cases}
\left(A<A^{\star}\wedge B>B^{\star}\right) & r_{2}>p_{2}\\
A>0\wedge B>B^{\star} & r_{2}<p_{2}
\end{cases}$ & $\begin{cases}
\begin{cases}
\textrm{False} & r_{1}>p_{1}\\
A>A^{\star}\wedge B>B^{\star} & r_{1}<p_{1}
\end{cases} & r_{2}>p_{2}\\
\begin{cases}
A>A^{\star}\wedge B>B^{\star} & r_{1}>p_{1}\\
\textrm{False} & r_{1}<p_{1}
\end{cases} & r_{2}<p_{2}
\end{cases}$\tabularnewline
\hline 
\end{tabular}
\end{document}
